# Supplementary material for: Prediction of Inpatient Rehabilitation Length, Discharge Destination and Home-Care Needs After Total Hip and Knee Arthroplasty for Osteoarthritis: A Follow-Up Study on 1.679 Patients
Source: J Clin Med. 2026 Mar 17;15(6):2294. doi: 10.3390/jcm15062294 (PMC13026979; doi:10.3390/jcm15062294)
Supplement: Supplementary file 1 [file jcm-15-02294-s001.zip]

Archive with 1 entries (1 files):
- jcm-4126832-supplementary.pdf
